# Supplementary material for: Fungi as source for new bio-based materials: a patent review
Source: Fungal Biol Biotechnol. 2019 Oct 26;6:17. doi: 10.1186/s40694-019-0080-y (PMC6814964; doi:10.1186/s40694-019-0080-y)
Supplement: Supplementary file 1 — Additional file 1. List of all patents considered in the review. [file 40694_2019_80_MOESM1_ESM.xlsx]

## Sheet: Tabelle1
Fungi as source for new bio-based materials: A patent review
Additional Information
Table 1: List of all patents considered in the review
Number	Patent number (First grant)	Status	Filling date	Application date	First grant date	Later granted in	Inventor	Assignee	Pending applications	Link (Espacenet)	Search date
1	JP5457194	B2	2007-12-13	2010-09-02	2014-04-02	US,EP ,CN ,CA ,DK ,ES, AU,	BAYER EBEN [US]; MCINTYRE GAVIN [US]	ECOVATIVE DESIGN LLC [US]	WO	https://worldwide.espacenet.com/publicationDetails/biblio?CC=JP&NR=5457194B2&KC=B2&FT=D#	2019-01-04
2	CN108249037	A	2017-12-27	2018-07-06	x	x	HU WEIMIN; DENG MANRONG	DONGGUAN HOPEWAY PACKAGING TECH CO LTD	x	https://worldwide.espacenet.com/publicationDetails/biblio?CC=CN&NR=108249037A&KC=A&FT=D#	2019-01-04
3	CN106675069	A	2016-12-30	2017-05-17	x	x	PENG ZHILI; CHEN QIANG; YANG XIANCHAO; ZHANG YU; HUANG MENGTING	SHENZHEN ZEQINGYUAN TECH DEV SERVICES CO LTD	WO, CN	https://worldwide.espacenet.com/publicationDetails/biblio?CC=CN&NR=106675069A&KC=A&FT=D#	2019-01-04
4	CN106633991	A	2016-12-30	2017-05-10	x	x	PENG ZHILI; CHEN QIANG; ZHANG YU; YANG XIANCHAO; DENG QIUXIA	SHENZHEN ZEQINGYUAN TECH DEV SERVICE CO LTD	WO, CN	https://worldwide.espacenet.com/publicationDetails/biblio?CC=CN&NR=106633991A&KC=A&FT=D#	2019-01-04
5	CN106675070	A	2016-12-30	2017-05-17	x	x	PENG ZHILI; CHEN QIANG; CHEN JINFENG; ZHANG YU; TAN YUAN	SHENZHEN ZEQINGYUAN TECH DEV SERVICES CO LTD	WO,CN	https://worldwide.espacenet.com/publicationDetails/biblio?CC=CN&NR=106675070A&KC=A&FT=D#	2019-01-04
6	US20180148682	A1	2018-01-31	2018-05-31	x	x	ROSS PHILIP	MYCOWORKS INC	x	https://worldwide.espacenet.com/publicationDetails/biblio?CC=US&NR=2018148682A1&KC=A1&FT=D#	2019-01-04
7	CN106758447	B	2016-11-30	2017-05-31	2018-09-07	x	LIU JIE; HE WENMIN	BEIJING ZHONGKE AOBEI SUPERSONIC WAVE TECH RES INST	x	https://worldwide.espacenet.com/publicationDetails/biblio?CC=CN&NR=106758447B&KC=B&FT=D#	2019-01-04
8	CN106635825	A	2016-10-26	2017-05-10	x	x	LI PENG; ZHENG XIN; ZHANG LIQIONG; WU XIAOHE; YANG MAOXUN	ZHONGSHAN TORCH POLYTECHNIC	x	https://worldwide.espacenet.com/publicationDetails/biblio?CC=CN&NR=106635825A&KC=A&FT=D#	2019-01-04
9	CA2834095	C	2012-04-25	2012-11-01	2018-12-11	x	BAYER EBEN [US]; MCINTYRE GAVIN [US]	ECOVATIVE DESIGN LLC [US]	x	https://worldwide.espacenet.com/publicationDetails/biblio?CC=CA&NR=2834095C&KC=C&FT=D&ND=&date=20181211&DB=&locale=#	2019-01-04
10	US9803171	B2	2013-04-18	2013-10-24	2017-10-31	x	BAYER EBEN [US]; ARALDI SARAH [US]; MCINTYRE GAVIN [US] +	ECOVATIVE DESIGN LLC [US]	x	https://worldwide.espacenet.com/publicationDetails/biblio?CC=US&NR=9803171B2&KC=B2&FT=D&ND=1&date=20171031&DB=&locale=#	2019-01-04
11	US10144149	B2	2014-07-21	2015-02-05	2018-12-04	AU	GAVIN R. MCINTYRE [US]; GREG TUDRYN [US]; JEFF BETTS [US]; JACOB WINISKI [US]	ECOVATIVE DESIGN LLC [US]	x	https://worldwide.espacenet.com/publicationDetails/biblio?CC=US&NR=10144149B2&KC=B2&FT=D#	2019-01-04
12	AU2015271912	A1	2015-12-17	2017-07-06	x	x	MCINTYRE GAVIN R; TUDRYN GREGORY JOHN; BETTS JEFFREY D; MOONEY LIAM	ECOVATIVE DESIGN LLC	x	https://worldwide.espacenet.com/publicationDetails/biblio?DB=EPODOC&adjacent=true&locale=en_EP&FT=D&date=20170706&CC=AU&NR=2015271912A1&KC=A1#	2019-01-04
13	US20170028600	A1	2016-09-07	2017-02-02	x	x	MCINTYRE GAVIN R; TUDRYN GREGORY JOHN; BETTS JEFFREY D; MOONEY LIAM	ECOVATIVE DESIGN LLC	x	https://worldwide.espacenet.com/publicationDetails/biblio?CC=US&NR=2017028600A1&KC=A1&FT=D#	2019-01-04
14	US20160302365	A1	2016-04-15	2016-10-20	x	x	BETTS JEFFREY DANIEL [US]; TUDRYN GREGORY JOHN [US]; HART COURTNEY ELIZABETH [US]	ECOVATIVE DESIGN LLC	WO	https://worldwide.espacenet.com/publicationDetails/biblio?CC=US&NR=2016302365A1&KC=A1&FT=D#	2019-01-04
15	AU2013251269	B2	2013-11-01	2013-11-21	2015-10-01	x	BAYER EBEN; MCINTYRE GAVIN; SWERSEY BURT	RENSSELAER POLYTECH INST; ECOVATIVE DESIGN LLC	x	https://worldwide.espacenet.com/publicationDetails/biblio?CC=AU&NR=2013251269B2&KC=B2&FT=D&ND=1&date=20151001&DB=EPODOC&locale=en_EP#	2019-01-04
16	US8227225	B2	2010-06-09	2011-11-03	2012-07-24	x	ROCCO CHARLES ALAN [US]; KALISZ RAYMOND EDWARD [US]	FORD GLOBAL TECH LLC	x	https://worldwide.espacenet.com/publicationDetails/biblio?CC=US&NR=8227225B2&KC=B2&FT=D#	2019-01-04
17	US9410116	B2	2011-11-28	2012-05-31	2016-08-09	x	ROSS PHILIP [US	ROSS PHILIP [US]; MYCOWORKS INC [US]	WO, CN	https://worldwide.espacenet.com/publicationDetails/biblio?CC=US&NR=9410116B2&KC=B2&FT=D#	2019-01-04
18	US9951307	B2	2016-08-07	2016-12-08	2018-04-24	x	ROSS PHILIP [US]	ROSS PHILIP [US]; MYCOWORKS INC [US]	x	https://worldwide.espacenet.com/publicationDetails/biblio?CC=US&NR=9951307B2&KC=B2&FT=D#	2019-01-04
19	CN106752013	A	2017-01-10	2017-05-31	x	x	PENG ZHILI; CHEN QIANG; CHEN JINFENG; ZHANG YU; DENG QIUXIA	SHENZHEN HUANAN TECH TRANSFER CENTRE LTD	x	https://worldwide.espacenet.com/publicationDetails/biblio?CC=CN&NR=106752013A&KC=A&FT=D#	2019-01-04
20	CN106633990	A	2016-12-30	2017-05-10	x	x	PENG ZHILI; CHEN QIANG; ZHANG YU; YANG XIANCHAO; HUANG MENGTING	SHENZHEN ZEQINGYUAN TECH DEV SERVICE CO LTD	x	https://worldwide.espacenet.com/publicationDetails/biblio?CC=CN&NR=106633990A&KC=A&FT=D#	2019-01-04
21	CN106633992	A	2016-12-30	2017-05-10	x	x	PENG ZHILI; CHEN QIANG; ZHANG YU; YANG XIANCHAO; HUANG MENGTING	SHENZHEN ZEQINGYUAN TECH DEV SERVICE CO LTD	x	https://worldwide.espacenet.com/publicationDetails/biblio?CC=CN&NR=106633992A&KC=A&FT=D#	2019-01-04
22	CN106633989	A	2016-12-30	2017-05-10	x	x	PENG ZHILI; CHEN QIANG; ZHANG YU; YANG XIANCHAO; HUANG MENGTING	SHENZHEN ZEQINGYUAN TECH DEV SERVICE CO LTD	x	https://worldwide.espacenet.com/publicationDetails/biblio?CC=CN&NR=106633989A&KC=A&FT=D#	2019-01-04
23	CN106148199	A	2016-07-05	2016-11-23	x	x	DENG YANGWU; XU YUNXIA; GAO CAIXI; YU SHUIJING; DONG WE	UNIV JIANGXI SCI & TECHNOLOGY	x	https://worldwide.espacenet.com/publicationDetails/biblio?CC=CN&NR=106148199A&KC=A&FT=D#	2019-01-04
24	US9914906	B2	2016-03-09	2016-09-15	2018-03-13	WO	WINISKI JACOB [US]; VAN HOOK SUE [US]; LUCHT MATTHEW [US]; MCINTYRE GAVIN	ECOVATIVE DESIGN LLC	x	https://worldwide.espacenet.com/publicationDetails/biblio?CC=US&NR=9914906B2&KC=B2&FT=D#	2019-01-05
25	AU2015271910	A1	2017-12-17	2017-07-06	x	x	TUDRYN GREGORY JOHN; MCINTYRE GAVIN R; BETTS JEFFREY D; WINISKI JACOB	ECOVATIVE DESIGN LLC	x	https://worldwide.espacenet.com/publicationDetails/biblio?CC=AU&NR=2015271910A1&KC=A1&FT=D&ND=&date=20170706&DB=EPODOC&locale=en_EP	2019-01-05
26	CN105292758	B	2015-11-18	2016-02-03	2017-12-08	x	CHEN QIANG; PENG ZHILI; CHEN QICHUAN; LIU HANJUN; CHEN CUIPING	SHENZHEN ZEQINGYUAN TECHNOLOGY DEV SERVICE CO LTD	x	https://worldwide.espacenet.com/publicationDetails/biblio?DB=EPODOC&adjacent=true&locale=en_EP&FT=D&date=20160203&CC=CN&NR=105292758A&KC=A	2019-01-05
27	US8227233	B2	2010-06-09	2011-11-03	2012-07-24	x	KALISZ RAYMOND EDWARD	FORD GLOBAL TECH LLC	x	https://worldwide.espacenet.com/publicationDetails/biblio?CC=US&NR=8227233B2&KC=B2&FT=D	2019-01-05
28	US8227224	B2	2010-06-09	2011-11-03	2012-07-24	x	KALISZ RAYMOND EDWARD	FORD GLOBAL TECH LLC	x	https://worldwide.espacenet.com/publicationDetails/biblio?CC=US&NR=8227224B2&KC=B2&FT=D	2019-01-05
29	US8313939	B2	2010-06-09	2011-11-03	2012-11-20	CN	KALISZ RAYMOND EDWARD [US]; ROCCO CHARLES ALAN [US]; JOHNSTON TENGLER ELIZABETH CLEARY [US]; PETRELLA-LOVASIK ROSARIA LEE	FORD GLOBAL TECH LLC	x	https://worldwide.espacenet.com/publicationDetails/biblio?CC=US&NR=8313939B2&KC=B2&FT=D	2019-01-05
30	US8283153	B2	2010-06-09	2011-11-03	2012-10-09	x	ROCCO CHARLES ALAN [US]; KALISZ RAYMOND EDWARD	FORD GLOBAL TECH LLC	x	https://worldwide.espacenet.com/publicationDetails/biblio?CC=US&NR=8283153B2&KC=B2&FT=D	2019-01-05
31	US8298810	B2	2010-06-09	2011-11-03	2012-10-30	x	ROCCO CHARLES ALAN [US]; KALISZ RAYMOND EDWARD	FORD GLOBAL TECH LLC	x	https://worldwide.espacenet.com/publicationDetails/biblio?CC=US&NR=8298810B2&KC=B2&FT=D	2019-01-05
32	US8298809	B2	2010-06-09	2011-11-03	2012-10-30	x	ROCCO CHARLES ALAN [US]; KALISZ RAYMOND EDWARD	FORD GLOBAL TECH LLC	x	https://worldwide.espacenet.com/publicationDetails/biblio?CC=US&NR=8298809B2&KC=B2&FT=D	2019-01-05
33	CN102329512	B	2011-06-08	2012-01-25	2016-06-01	x	ROCCO CHARLES ALAN [US]; KALISZ RAYMOND EDWARD	FORD GLOBAL TECH LLC	US	https://worldwide.espacenet.com/publicationDetails/biblio?CC=CN&NR=102329512B&KC=B&FT=D	2019-01-05
34	US20130202855	A1	2010-06-09	2013-08-08	x	x	ROCCO CHARLES ALAN [US]; KALISZ RAYMOND EDWARD	FORD GLOBAL TECH LLC	x	https://worldwide.espacenet.com/publicationDetails/biblio?CC=US&NR=2013202855A1&KC=A1&FT=D	2019-01-05
35	US9253889	B2	2013-09-09	2014-04-10	2016-02-02	x	BAYER EBEN [US]; MCINTYRE GAVIN	ECOVATIVE DESIGN LLC	x	https://worldwide.espacenet.com/publicationDetails/biblio?CC=US&NR=9253889B2&KC=B2&FT=D	2019-01-05
36	US9469838	B2	2015-06-19	2015-12-31	2016-10-18	x	SCHAAK DAMEN DONALD [US]; LUCHT MATTHEW JAMES	ECOVATIVE DESIGN LLC	x	https://worldwide.espacenet.com/publicationDetails/biblio?CC=US&NR=9469838B2&KC=B2&FT=D	2019-01-05
37	US9394512	B2	2015-05-14	2015-09-03	2016-07-19	x	BAYER EBEN [US]; MCINTYRE GAVIN R	ECOVATIVE DESIGN LLC	x	https://worldwide.espacenet.com/publicationDetails/biblio?CC=US&NR=9394512B2&KC=B2&FT=D	2019-01-05
38	US20140056653	A1	2012-08-22	2014-02-27	x	WO	SCULLY CHRISTOPHER [US]; SNYDER ASA T [US]; CHURCHILL CAMERON M L [US]; BRONDOL IAN [US]; BAYER EBEN	ECOVATIVE DESIGN LLC	x	https://worldwide.espacenet.com/publicationDetails/biblio?CC=US&NR=2014056653A1&KC=A1&FT=D	2019-01-05
39	US9879219	B2	2012-03-05	2012-09-13	2018-01-30	x	MCINTYRE GAVIN [US]; BAYER EBEN [US]; FLAGG DANIEL	ECOVATIVE DESIGN LLC	WO	https://worldwide.espacenet.com/publicationDetails/biblio?CC=US&NR=9879219B2&KC=B2&FT=D	2019-01-05
40	US9714180	B2	2012-09-14	2013-04-18	2017-07-25	x	BAYER EBEN [US]; MCINTYRE GAVIN R	ECOVATIVE DESIGN LLC	x	https://worldwide.espacenet.com/publicationDetails/biblio?CC=US&NR=9714180B2&KC=B2&FT=D	2019-01-05
41	US9085763	B2	2013-10-08	2014-05-01	2015-07-21	x	WINISKI JACOB MICHAEL [US]; VAN HOOK SUE SWEET	ECOVATIVE DESIGN LLC	x	https://worldwide.espacenet.com/publicationDetails/biblio?CC=US&NR=9085763B2&KC=B2&FT=D	2019-01-05
42	US8001719	B2	2009-06-16	2009-12-17	2011-08-23	x	BAYER EBEN [US]; MCINTYRE GAVIN	ECOVATIVE DESIGN LLC	WO	https://worldwide.espacenet.com/publicationDetails/biblio?CC=US&NR=8001719B2&KC=B2&FT=D	2019-01-05
43	CN105660176	A	2016-01-18	2016-06-15	x	x	GUO ZENGLI; WANG YANXIA	DONGYING EGLIN BIOTECHNOLOGY CO LTD	x	https://worldwide.espacenet.com/publicationDetails/biblio?CC=CN&NR=105660176A&KC=A&FT=D	2019-01-05
44	US20160302364	A1	2016-04-12	2016-10-20	x	x	LUCHT MATTHEW [US]; WINISKI JACOB [US]; VAN HOOK SUE [US]; CARLTON ALEX [US]; MCLNTYRE GAVIN	ECOVATIVE DESIGN LLC	x	https://worldwide.espacenet.com/publicationDetails/biblio?CC=US&NR=2016302364A1&KC=A1&FT=D	2019-01-05
45	US10154627	B2	2013-04-05	2013-10-10	2018-12-18	x	MCINTYRE GAVIN [US]; BAYER EBEN [US]; PALAZZOLO AMANDA [US]	ECOVATIVE DESIGN LLC	x	https://worldwide.espacenet.com/publicationDetails/biblio?CC=US&NR=10154627B2&KC=B2&FT=D	2019-01-05
46	US20150033620	A1	2014-07-21	2015-02-05	x	x	GREETHAM LUCY [US]; MCINTYRE GAVIN R [US]; BAYER EBEN [US]; WINISKI JACOB [US]	ECOVATIVE DESIGN LLC	x	https://worldwide.espacenet.com/publicationDetails/biblio?CC=US&NR=2015033620A1&KC=A1&FT=D	2019-01-05
47	US20130224840	A	2013-04-03	2013-08-29	x	x	BAYER EBEN [US]; MCINTYRE GAVIN R	ECOVATIVE DESIGN LLC	x	https://worldwide.espacenet.com/publicationDetails/biblio?CC=US&NR=2013224840A1&KC=A1&FT=D#	2019-01-05
